# Supplementary material for: Q-Needle-Assisted Intraductal Injection Enhances Dacryoendoscopic Surgery for Primary Acquired Lacrimal Drainage Obstruction: A Retrospective Study
Source: J Clin Med. 2026 Apr 13;15(8):2954. doi: 10.3390/jcm15082954 (PMC13115716; doi:10.3390/jcm15082954)
Supplement: Supplementary file 1 [file jcm-15-02954-s001.zip]

Archive with 2 entries (2 files):
- Supplementary Figure S1.jpg
- Supplementary Video S1.mp4
